# Supplementary material for: Randomized trial of transcutaneous tibial nerve stimulation to treat overactive bladder in older women
Source: PLoS One. 2026 Apr 6;21(4):e0322508. doi: 10.1371/journal.pone.0322508 (PMC13052882; doi:10.1371/journal.pone.0322508)
Supplement: S3 File — (XLSX) [file pone.0322508.s003.xlsx]

## Sheet: Data 
Participant	Group	Age	Weight	Height	BMI	Gravidity	Number of Vaginal Deliveries	Ethnicity	Educational Level	Marital Status	Diabetes Mellitus	SAH	Smoking status	ICIQ-OAB (Pre-intervention)	other Score – Frequency (Pre-intervention)	Bother Score – Nocturia (Pre-intervention)	Bother Score – Urgency (Pre-intervention)	Bother Score – Urge Urinary Incontinence (Pre-intervention)	ICIQ-OAB (Post-intervention)	Bother Score – Frequency (Post-intervention)	Bother Score – Nocturia (Post-intervention)	Bother Score – Urgency (Post-intervention)	Bother Score – Urge Urinary Incontinence (Post-intervention)	Voiding Diary – Frequency (Pre-intervention)	Voiding Diary – Enuresis (Post-intervention)	Voiding Diary – Stress Urinary Incontinence (Pre-intervention)	Voiding Diary – Stress Urinary Incontinence (Post-intervention)	Voiding Diary – Urgency (Pre-intervention)	Voiding Diary – Urgency (Post-intervention)	Voiding Diary – Urge Urinary Incontinence (Pre-intervention)	Voiding Diary – Urge Urinary Incontinence (Post-intervention)	Voiding Diary – Nocturia (Pre-intervention)	Voiding Diary – Nocturia (Post-intervention)	Voiding Diary – Enuresis (Pre-intervention)	Voiding Diary – Enuresis (Post-intervention)
1	1	70	63	1.55	26.2227	4	3	1	1	2	2	1	2	10	0	8	8	6	1	0	0	0	0	7.6	9	0	0	0	0	0.66	0	1	1.3	0	0
2	1	68	53.2	1.49	23.9629	6	4	5	1	1	2	2	2	9	10	0	10	10	9					9.6	9.6	1	1	0.33	0.33	0	0	0.66	0.66	0	0
3	1	75	61	1.52	26.4024	7	4	1	1	3	2	1	2	15	10	10	10	10	16	10	10	10	10	2	0.33	8.66	3.66	8.66	3	10.33	3.66	5.33	4	0	0
4	1	68	73	1.33	41.2686	3	1	5	1	0	1	1	1	0	0	0	0	0	0					7.5	7.5	3.44	3.44	1.37	1.37	2.06	2.06	2.09	2.09	0.14	0.14
5	1	82	74	1.56	30.4076	1	1	4	0	3	2	1	2	14	10	10	10	10	6	0	5	3	5	10.3	6.6	0	0	0	0	3	0	5	2.3	0	0
6	1	80	78	1.6	30.4687	9	8	5	1	3	2	1	2	8	0	10	5	7	7					5.3	5.3	3	3	1	1	1	1	0.33	0.33	0	0
7	1	68	81.8	1.63	30.7878	7	5	1	3	1	2	2	2	8	9	10	8	9	2	5	6	8	0	4.33	7.66	5	3.33	0	0	0.33	0	2.33	2	2	0
8	1	64	59.9	1.5	26.6222	14	12	3	2	2	1	2	2	8	0	0	10	10	9	0	0	10	10	2.33	4	0	0.66	2	0.33	1	1	0.66	2	0	0
9	1	64	72	1.6	28.125	4	4	1	2	0	2	1	2	12	0	10	10	10	7	0	3	5	5	7.5	3.33	3.44	0	1.37	3	2.06	0.66	2.09	2	0.14	0
10	1	71	96.4	1.6	37.6562	9	5	1	1	1	2	1	2	4	6	0	3	0	7					7.5	7.5	3.44	3.44	1.37	1.37	2.06	2.06	2.09	2.09	0.14	0.14
11	1	69	61	1.54	25.721	6	3	2	1	2	2	1	2	9	5	10	10	10	7	0	0	10	10	7.33	5.66	4.66	3.33	0	0	2.33	1.33	4	0.33	0	0
12	1	90	60	1.64	22.3081	9	8	5	0	3	2	1	2	14	10	10	10	10	12	10	10	10	10	10	18.66	2	3.66	3.66	4	3	4.66	2.33	3.33	0	0
13	1	63	85.9	1.38	45.1061	4	0	1	1	1	1	1	2	12	10	10	10	10	10	10	10	10	10	5.66	5	2.33	0	3.66	5	4.66	5.66	3.33	2.66	0	0
14	1	76		1.47	0	1	0	4	0	0	2	1	2	16	10	10	10	10	16	10	10	10	10	14.6	16.33	20.3	11.33	0	9.66	0	0.33	0	2	0	0
15	1	73	65	1.55	27.0552	4	3	1	1	3	2	2	2	11	9	9	9	10	11					8.3	8.3	0	0	0	0	2.6	2.6	1	1	0	0
16	1	72	72	1.55	29.9688	6	4	3	3	3	2	1	2	6	5	10	8	10	2	3	2	0	0	5.66	5,66	1	1	0	0	0	0	3.33	3,33	0	0
17	1	68	73	1.56	29.9967	2	0	1	1	2	2	1	2	9	10	10	8	8	6	5	6	8	6	5		5		2		1		1		0
18	1	78	72	1.56	29.5858	11	11	3	0	3	2	1	2	10	0	10	10	6	3	0	0	0	0	12	7.66	0.33	0	0	0	0	0	0	2	0	0
19	1	67	73	1.58	29.2421	5	5	2	3	2	2	1	2	7	5	5	5	5	7					7.5	7.5	3.44	3.44	1.37	1.37	2.06	2.06	2.09	2.09	0.14	0.14
20	2	82	77.7	1.47	35.9572	6	5	1	2	4	1	1	1	11	3	6	10	10	7	5	0	5	5
21	2	67	73	1.5	32.4444	5	2	5	4	1	1	1	2	3	0	0	8	6	3	6	0	4	5
22	2	66	58	1.65	21.3039	3	2	1	2	4	2	2	2	7	5	5	8	7
23	2	63	70	1.55	29.1363	1	0	1	2	1	2	1	2	6	5	2	0	2	5	0	0	0	5	3.33	5	3.33	0	2.33	1	1	0	1	1	0	0
24	2	70	69.5	1.58	27.8401	4	2	1	3	2	2	2	2	7	10	0	10	10	1	0	0	0	0	6	5	2.33	1	1.66	0	1.66	2.33	0	0	0	0
25	2	66	78	1.57	31.6443	9	6	4	1	1	1	1	2	6	10	0	10	0	5	0	0	0	9
26	2	62	89	1.6	34.7656	2	2	4	3	4	2	1	2	8	8	8	8	9	2	5	5	0	0	9.33	7.33	0.33	0	0.33	0	0	0	1	1	0	0
27	2	65	69.2	1.52	29.9515	3	1	1	1	4	2	2	2	6	5	0	5	4	6	8	0	7	7	8.66	11.66	5.33	12.33	0	0	0	0	0	0	0	0
28	2	61	93.5	1.51	41.007	3	3	4	2	1	2	1	2	13	10	10	10	10						4		4.33		2.33		2.66		3		0.33
29	2	65	64	1.65	23.5078	7	7	1	1	1	2	2	2	7	7	9	8	9	2	0	0	0	0	1.33	4.66	6.33	0	2.33	0	5.66	0	2	2	3.33	0
30	2	76	55.2	1.48	25.2009	3	3	5	3	1	2	1	2	7	0	10	8	10
31	2	64	67	1.4	34.1837	5	3	5	2	2	2	1	2	10	10	5	5	7	8	7	8	7	5	8.66	9	1.33	1	0	1.33	0	0.33	1	1.66	0.33	0.66
32	2	79		1.5	0	9	6	1	2	1	1	1	2	13	10	10	10	10
33	2	76	77	1.55	32.0499	10	9	1	1	4	2	1	2	9	0	10	10	10						6		3.66		0		0		3.33		0
34	2	68	78	1.51	34.209	5	3	5	2	2	2	2	2	13	10	10	10	10	10	10	10	9	10	6.3	8	3.33	4.66	3.66	2.66	7	6	4	1.66	2.33	1.33
35	2	87	70	1.66	25.4028	3	0	2	3	2	2	2	2	10	10	10	10	10	2	10	0	10	0	13.33	10	0	4.33	0	0	2.33	0	0	0	0	0
36	2	82	72	1.46	33.7774	7	4	1	0	2	2	1	2	16	10	10	10	10	5	8	5	0	0	6	6.66	0	0	0.33	0	0	0	7	6.66	0	0
37	2	60	75	1.5	33.3333	3	2	3	3	3	2	1	2	7	10	0	10	10	5	6	0	8	8		3.66	2.33	1.66	2.66	1.33	3.33	1.66	1.66	0	0	0
38	2	59	77	1.56	31.6404	2	2	1	2	1	2	1	2	7	9	9	7	0	4	8	7	9	6	7.66	6.33	0	1.33	0	2.33	0	1	4.66	3	0	0

## Sheet: Parameters Legend
Parameters	Notes	Classification Numbers													ICIQ-OAB (Pre-intervention)	other Score – Frequency (Pre-intervention)	Bother Score – Nocturia (Pre-intervention)	Bother Score – Urgency (Pre-intervention)	Bother Score – Urge Urinary Incontinence (Pre-intervention)	ICIQ-OAB (Post-intervention)	Bother Score – Frequency (Post-intervention)	Bother Score – Nocturia (Post-intervention)	Bother Score – Urgency (Post-intervention)	Bother Score – Urge Urinary Incontinence (Post-intervention)	Voiding Diary – Frequency (Pre-intervention)	Voiding Diary – Enuresis (Post-intervention)	Voiding Diary – Stress Urinary Incontinence (Pre-intervention)	Voiding Diary – Stress Urinary Incontinence (Post-intervention)	Voiding Diary – Urgency (Pre-intervention)	Voiding Diary – Urgency (Post-intervention)	Voiding Diary – Urge Urinary Incontinence (Pre-intervention)	Voiding Diary – Urge Urinary Incontinence (Post-intervention)	Voiding Diary – Nocturia (Pre-intervention)	Voiding Diary – Nocturia (Post-intervention)	Voiding Diary – Enuresis (Pre-intervention)	Voiding Diary – Enuresis (Post-intervention)
		0	1	2	3	4	5
Group	-	-	Behavioral Therapy	Tibial Nerve Electrical Stimulation	Parasacral Electrical Stimulation	Endovaginal Electrical Stimulation	-
Age	Years	-	-	-	-	-	-
Weight	(kg)	-	-	-	-	-	-
Height	(m)	-	-	-	-	-	-
Body Mass Index (BMI)	(kg/m²)	-	-	-	-	-	-
Gravidity	-	-	-	-	-	-	-
Number of Vaginal Deliveries	-	-	-	-	-	-	-
Ethnicity	-	-	White	Black	Mixed race	Asian	Other
Educational Level	-	Illiterate (no formal education)	1–4 years of formal education	5–8 years of formal education	High school education	Higher education (college/university degree)	-
Marital Status	-	Single	Married	Divorced	Widowed	-	-
Diabetes Mellitus	-	-	Yes	No	-	-	-
Systemic Arterial Hypertension (SAH)	-	-	Yes	No	-	-	-
Smoking Status	-	-	Yes	No	-	-	-
